# Supplementary material for: Continuous Production of Highly Tuned Silk/Calcium-Based Composites: Exploring New Pathways for Skin Regeneration
Source: Molecules. 2022 Mar 30;27(7):2249. doi: 10.3390/molecules27072249 (PMC9000890; doi:10.3390/molecules27072249)
Supplement: Supplementary file 1 [file molecules-27-02249-s001.zip]

Archive with 1 entries (1 files):
- molecules-1611644-supplementary.pdf
